# Supplementary material for: Solution-sheared supramolecular oligomers with enhanced thermal resistance in interfacial adhesion and bulk cohesion
Source: Nat Commun. 2025 Aug 20;16:7754. doi: 10.1038/s41467-025-63123-9 (PMC12368072; doi:10.1038/s41467-025-63123-9)
Supplement: Supplementary file 3 — Source data [file 41467_2025_63123_MOESM3_ESM.xlsx]

## Sheet: SST-2-0
Raw		Fitted
nN	%	nN	%
5.12604	0.00140172	5.12604	0.0013359
5.14584	0.00190354	5.14584	0.00166149
5.16528	0.00238847	5.16528	0.00183683
5.18508	0.00285651	5.18508	0.00178412
5.20488	0.0032377	5.20488	0.00211992
5.22432	0.0036768	5.22432	0.00498486
5.24412	0.00392771	5.24412	0.00545397
5.26356	0.00380225	5.26356	0.00598771
5.28336	0.00273106	5.28336	0.00621769
5.30316	0.00496512	5.30316	0.00652042
5.3226	0.00695792	5.3226	0.0100738
5.3424	0.00855024	5.3424	0.0099942
5.36184	0.00960213	5.36184	0.0103695
5.38164	0.00863709	5.38164	0.0102673
5.40144	0.00690002	5.40144	0.0142013
5.42088	0.00612799	5.42088	0.0145179
5.44068	0.00709303	5.44068	0.0149442
5.46012	0.00675527	5.46012	0.0156395
5.47992	0.00709303	5.47992	0.0160232
5.49972	0.0119665	5.49972	0.0210482
5.51916	0.0157301	5.51916	0.021679
5.53896	0.018191	5.53896	0.0222839
5.55876	0.0181427	5.55876	0.0229639
5.5782	0.013414	5.5782	0.0238533
5.598	0.0144273	5.598	0.029757
5.61744	0.0173707	5.61744	0.0302168
5.63724	0.0185287	5.63724	0.0312773
5.65704	0.0233057	5.65704	0.0320885
5.67648	0.0242225	5.67648	0.0323951
5.69628	0.0223889	5.69628	0.0398156
5.71572	0.0275036	5.71572	0.0407227
5.73552	0.0295302	5.73552	0.0419941
5.75532	0.032377	5.75532	0.0430317
5.77476	0.0370575	5.77476	0.0447476
5.79456	0.0404833	5.79456	0.0534772
5.814	0.0403386	5.814	0.0544744
5.8338	0.0421722	5.8338	0.0565757
5.8536	0.049796	5.8536	0.0577841
5.87304	0.0551519	5.87304	0.059057
5.89284	0.0642715	5.89284	0.0691679
5.91228	0.0720401	5.91228	0.0703365
5.93208	0.0703995	5.93208	0.0711573
5.95188	0.0666359	5.95188	0.0723719
5.97132	0.0717506	5.97132	0.0744238
5.99112	0.0712198	5.99112	0.0866856
6.01056	0.0818835	6.01056	0.0881933
6.03036	0.0821247	6.03036	0.089972
6.05016	0.0807254	6.05016	0.0913865
6.0696	0.0883492	6.0696	0.0941596
6.0894	0.0943325	6.0894	0.10885
6.10884	0.100991	6.10884	0.111488
6.12864	0.110304	6.12864	0.113955
6.14844	0.10794	6.14844	0.116625
6.16788	0.1187	6.16788	0.132894
6.18768	0.134719	6.18768	0.13576
6.20712	0.148037	6.20712	0.139169
6.22692	0.154068	6.22692	0.143248
6.24672	0.159955	6.24672	0.146843
6.26616	0.174141	6.26616	0.165838
6.28596	0.184081	6.28596	0.169908
6.30576	0.194214	6.30576	0.174443
6.3252	0.208786	6.3252	0.178928
6.345	0.213949	6.345	0.184637
6.36444	0.219643	6.36444	0.205987
6.38424	0.229052	6.38424	0.211161
6.40404	0.223744	6.40404	0.218118
6.42348	0.231368	6.42348	0.222174
6.44328	0.254239	6.44328	0.228208
6.46272	0.279186	6.46272	0.251873
6.48252	0.30143	6.48252	0.259353
6.50232	0.313637	6.50232	0.2659
6.52176	0.330284	6.52176	0.271541
6.54156	0.3271	6.54156	0.279112
6.561	0.332021	6.561	0.305002
6.5808	0.327051	6.5808	0.312804
6.6006	0.336798	6.6006	0.321332
6.62004	0.355086	6.62004	0.327295
6.63984	0.390696	6.63984	0.336928
6.65928	0.407777	6.65928	0.36367
6.67908	0.429345	6.67908	0.373017
6.69888	0.433785	6.69888	0.382252
6.71832	0.46095	6.71832	0.38975
6.73812	0.48194	6.73812	0.399204
6.75756	0.485752	6.75756	0.426945
6.77736	0.517984	6.77736	0.435331
6.79716	0.538298	6.79716	0.445106
6.8166	0.525898	6.8166	0.45192
6.8364	0.543702	6.8364	0.479148
6.85584	0.553884	6.85584	0.487651
6.87564	0.568118	6.87564	0.497423
6.89544	0.615405	6.89544	0.507847
6.91488	0.622257	6.91488	0.514295
6.93468	0.616418	6.93468	0.541521
6.95412	0.611834	6.95412	0.550094
6.97392	0.62795	6.97392	0.559756
6.99372	0.667999	6.99372	0.565629
7.01316	0.70689	7.01316	0.576173
7.03296	0.728314	7.03296	0.60175
7.05276	0.717747	7.05276	0.60982
7.0722	0.694152	7.0722	0.618966
7.092	0.688603	7.092	0.623695
7.11144	0.694634	7.11144	0.632633
7.13124	0.712681	7.13124	0.65579
7.15104	0.733091	7.15104	0.662562
7.17048	0.727639	7.17048	0.669142
7.19028	0.736903	7.19028	0.671098
7.20972	0.740522	7.20972	0.678597
7.22952	0.742307	7.22952	0.698674
7.24932	0.743851	7.24932	0.704274
7.26876	0.738978	7.26876	0.710842
7.28856	0.740088	7.28856	0.709505
7.308	0.7425	7.308	0.714471
7.3278	0.744913	7.3278	0.731158
7.3476	0.747229	7.3476	0.733491
7.36704	0.75162	7.36704	0.737399
7.38684	0.750016	7.38684	0.73312
7.40628	0.754388	7.40628	0.73541
7.42608	0.757589	7.42608	0.747597
7.44588	0.764447	7.44588	0.74903
7.46532	0.752716	7.46532	0.750713
7.48512	0.744641	7.48512	0.74232
7.50456	0.730571	7.50456	0.742937
7.52436	0.730872	7.52436	0.752879
7.54416	0.742838	7.54416	0.752669
7.5636	0.754756	7.5636	0.751792
7.5834	0.731161	7.5834	0.739289
7.60284	0.713549	7.60284	0.745333
7.62264	0.703658	7.62264	0.742185
7.64244	0.683536	7.64244	0.740814
7.66188	0.678615	7.66188	0.737798
7.68168	0.665201	7.68168	0.722811
7.70112	0.653427	7.70112	0.725162
7.72092	0.657336	7.72092	0.721078
7.74072	0.666069	7.74072	0.716645
7.76016	0.643922	7.76016	0.698257
7.77996	0.635333	7.77996	0.692444
7.79976	0.611738	7.79976	0.691925
7.8192	0.589928	7.8192	0.685231
7.839	0.582593	7.839	0.678642
7.85844	0.571689	7.85844	0.65681
7.87824	0.570193	7.87824	0.648678
7.89804	0.588914	7.89804	0.645559
7.91748	0.572171	7.91748	0.637106
7.93728	0.549589	7.93728	0.62964
7.95672	0.532605	7.95672	0.60477
7.97652	0.495451	7.97652	0.595358
7.99632	0.469539	7.99632	0.589343
8.01576	0.486283	8.01576	0.580571
8.03556	0.487779	8.03556	0.573191
8.055	0.496174	8.055	0.546962
8.0748	0.508527	8.0748	0.535822
8.0946	0.479672	8.0946	0.530097
8.11404	0.439285	8.11404	0.5213
8.13384	0.435908	8.13384	0.513379
8.15328	0.416993	8.15328	0.486777
8.17308	0.391275	8.17308	0.476672
8.19288	0.388476	8.19288	0.469717
8.21232	0.373228	8.21232	0.461767
8.23212	0.369417	8.23212	0.452528
8.25156	0.375593	8.25156	0.425879
8.27136	0.362806	8.27136	0.417962
8.29116	0.34558	8.29116	0.408484
8.3106	0.336654	8.3106	0.399638
8.3304	0.319717	8.3304	0.392146
8.34984	0.308426	8.34984	0.3657
8.36964	0.304759	8.36964	0.359347
8.38944	0.284783	8.38944	0.350998
8.40888	0.265675	8.40888	0.344137
8.42868	0.261429	8.42868	0.318188
8.44848	0.245506	8.44848	0.309684
8.46792	0.231513	8.46792	0.302596
8.48772	0.232719	8.48772	0.29476
8.50716	0.210668	8.50716	0.288488
8.52696	0.199329	8.52696	0.263521
8.54676	0.20372	8.54676	0.256522
8.5662	0.200631	8.5662	0.250887
8.586	0.191753	8.586	0.244623
8.60544	0.189147	8.60544	0.238325
8.62524	0.169316	8.62524	0.215533
8.64504	0.150112	8.64504	0.209297
8.66448	0.147747	8.66448	0.203916
8.68428	0.149822	8.68428	0.197933
8.70372	0.144466	8.70372	0.192495
8.72352	0.142102	8.72352	0.17196
8.74332	0.130087	8.74332	0.166289
8.76276	0.114454	8.76276	0.162879
8.78256	0.10987	8.78256	0.158564
8.802	0.106154	8.802	0.154512
8.8218	0.100412	8.8218	0.136325
8.8416	0.0959248	8.8416	0.131608
8.86104	0.0831863	8.86104	0.12813
8.88084	0.0825108	8.88084	0.124971
8.90028	0.0793261	8.90028	0.122232
8.92008	0.0731016	8.92008	0.106504
8.93988	0.0725226	8.93988	0.104407
8.95932	0.0707373	8.95932	0.101541
8.97912	0.0597359	8.97912	0.0990629
8.99856	0.0559722	8.99856	0.097441
9.01836	0.0514365	9.01836	0.0840251
9.03816	0.0437645	9.03816	0.0814075
9.0576	0.0447295	9.0576	0.0791644
9.0774	0.0465631	9.0774	0.0775559
9.09684	0.037733	9.09684	0.0759395
9.11664	0.0335351	9.11664	0.0647134
9.13644	0.0274553	9.13644	0.0625735
9.15588	0.0261525	9.15588	0.0609865
9.17568	0.024319	9.17568	0.0604398
9.19548	0.0219546	9.19548	0.0504922
9.21492	0.0170812	9.21492	0.0494207
9.23472	0.0171294	9.23472	0.0474511
9.25416	0.0135105	9.25416	0.0470048
9.27396	0.0173224	9.27396	0.0456919
9.29376	0.0206036	9.29376	0.0375035
9.3132	0.0184805	9.3132	0.0357922
9.333	0.0163091	9.333	0.0345541
9.35244	0.0129315	9.35244	0.0331968
9.37224	0.00921611	9.37224	0.0320349
9.39204	0.0103742	9.39204	0.0249744
9.41148	0.011677	9.41148	0.023705
9.43128	0.0100364	9.43128	0.022955
9.45072	0.0102294	9.45072	0.0219665
9.47052	0.00984339	9.47052	0.0209958
9.49032	0.00921611	9.49032	0.0150663
9.50976	0.00911961	9.50976	0.0139075
9.52956	0.00965038	9.52956	0.0131365
9.549	0.00796156	9.549	0.012755
9.5688	0.00868534	9.5688	0.0123482
9.5886	0.00800982	9.5886	0.00764907
9.60804	0.00665876	9.60804	0.00770466
9.62784	0.00564547	9.62784	0.00736872
9.64728	0.00506645	9.64728	0.00711893
9.66708	0.00342589	9.66708	0.00725167
9.68688	0.00255735	9.68688	0.00344702
9.70632	0.00376365	9.70632	0.00336316
9.72612	0.00598324	9.72612	0.00275438
9.74556	0.00603149	9.74556	0.00227987
9.76536	0.00528358	9.76536	0.00229296

## Sheet: SST-2-10
Raw		Fitted
nN	%	nN	%
5.01075	-0.00196923	5.01075	0.000897816
5.0535	0.000984613	5.0535	0.00259913
5.09625	0.00383589	5.09625	0.00394504
5.139	0.0101128	5.139	0.00545148
5.1825	0.00428717	5.1825	0.00721749
5.22525	0.00215384	5.22525	0.00890429
5.268	0.00168205	5.268	0.010644
5.31075	0.00311794	5.31075	0.0125401
5.3535	0.00605126	5.3535	0.0145253
5.397	0.015241	5.397	0.0170238
5.43975	0.0144205	5.43975	0.0196826
5.4825	0.00648203	5.4825	0.0221615
5.52525	0.0113436	5.52525	0.024082
5.568	0.0153641	5.568	0.0265942
5.61075	0.0156512	5.61075	0.0292086
5.65425	0.0170666	5.65425	0.032167
5.697	0.0218256	5.697	0.0351203
5.73975	0.0283486	5.73975	0.0375183
5.7825	0.0371076	5.7825	0.041055
5.82525	0.0427691	5.82525	0.0450294
5.86875	0.0405948	5.86875	0.0491611
5.9115	0.0468511	5.9115	0.0530478
5.95425	0.0495383	5.95425	0.0563606
5.997	0.0409024	5.997	0.0596973
6.03975	0.0380922	6.03975	0.0645738
6.0825	0.0518973	6.0825	0.0698692
6.126	0.0631793	6.126	0.0746072
6.16875	0.070728	6.16875	0.0800057
6.2115	0.0720203	6.2115	0.0852658
6.25425	0.0743793	6.25425	0.0910006
6.297	0.0693947	6.297	0.0969521
6.3405	0.0850049	6.3405	0.104167
6.38325	0.094092	6.38325	0.111099
6.426	0.0963074	6.426	0.11931
6.46875	0.089169	6.46875	0.127612
6.5115	0.092369	6.5115	0.135202
6.55425	0.100554	6.55425	0.144331
6.59775	0.120615	6.59775	0.154431
6.6405	0.146194	6.6405	0.16486
6.68325	0.154871	6.68325	0.174986
6.726	0.148389	6.726	0.185322
6.76875	0.137866	6.76875	0.196776
6.81225	0.139179	6.81225	0.207681
6.855	0.150933	6.855	0.219011
6.89775	0.162071	6.89775	0.232101
6.9405	0.176676	6.9405	0.245152
6.98325	0.204717	6.98325	0.257485
7.026	0.214769	7.026	0.270174
7.0695	0.221456	7.0695	0.282937
7.11225	0.21762	7.11225	0.297298
7.155	0.229784	7.155	0.312554
7.19775	0.231343	7.19775	0.326459
7.2405	0.248122	7.2405	0.341588
7.284	0.274502	7.284	0.357644
7.32675	0.292389	7.32675	0.372637
7.3695	0.309476	7.3695	0.387051
7.41225	0.322481	7.41225	0.403265
7.455	0.329579	7.455	0.419223
7.49775	0.316861	7.49775	0.434692
7.54125	0.331917	7.54125	0.450584
7.584	0.376573	7.584	0.468275
7.62675	0.40363	7.62675	0.484298
7.6695	0.420409	7.6695	0.500614
7.71225	0.41286	7.71225	0.518042
7.75575	0.42804	7.75575	0.534919
7.7985	0.434296	7.7985	0.550555
7.84125	0.47124	7.84125	0.567335
7.884	0.488019	7.884	0.582134
7.92675	0.47686	7.92675	0.598053
7.9695	0.480306	7.9695	0.61424
8.013	0.493599	8.013	0.628861
8.05575	0.535957	8.05575	0.644307
8.0985	0.549906	8.0985	0.657522
8.14125	0.58968	8.14125	0.672721
8.184	0.612737	8.184	0.685682
8.2275	0.623137	8.2275	0.697986
8.27025	0.610275	8.27025	0.710524
8.313	0.603301	8.313	0.723046
8.35575	0.636511	8.35575	0.736115
8.3985	0.675937	8.3985	0.746213
8.44125	0.704695	8.44125	0.756254
8.48475	0.732839	8.48475	0.76596
8.5275	0.724142	8.5275	0.774099
8.57025	0.697024	8.57025	0.784512
8.613	0.711485	8.613	0.793921
8.65575	0.771382	8.65575	0.800831
8.69925	0.791177	8.69925	0.80889
8.742	0.78447	8.742	0.8159
8.78475	0.798521	8.78475	0.821378
8.8275	0.767936	8.8275	0.826453
8.87025	0.775403	8.87025	0.831544
8.91375	0.803793	8.91375	0.835954
8.9565	0.855649	8.9565	0.838314
8.99925	0.854808	8.99925	0.84078
9.042	0.850767	9.042	0.842627
9.08475	0.806828	9.08475	0.843822
9.1275	0.790295	9.1275	0.845294
9.171	0.814869	9.171	0.845498
9.21375	0.8465	9.21375	0.845661
9.2565	0.865413	9.2565	0.843032
9.29925	0.885885	9.29925	0.840484
9.342	0.863587	9.342	0.837468
9.3855	0.813187	9.3855	0.833746
9.42825	0.799854	9.42825	0.829005
9.471	0.840654	9.471	0.82295
9.51375	0.856736	9.51375	0.81566
9.5565	0.841167	9.5565	0.808877
9.59925	0.803075	9.59925	0.800527
9.64275	0.81889	9.64275	0.79239
9.6855	0.809475	9.6855	0.783503
9.72825	0.815977	9.72825	0.77283
9.771	0.784059	9.771	0.761434
9.81375	0.760921	9.81375	0.750483
9.85725	0.719301	9.85725	0.739833
9.9	0.731239	9.9	0.726242
9.94275	0.723567	9.94275	0.713575
9.9855	0.705495	9.9855	0.701268
10.0282	0.703731	10.0282	0.686416
10.071	0.718459	10.071	0.671959
10.1145	0.681126	10.1145	0.658126
10.1572	0.655219	10.1572	0.643918
10.2	0.636306	10.2	0.627491
10.2427	0.630091	10.2427	0.610903
10.2855	0.606152	10.2855	0.594262
10.329	0.589865	10.329	0.57721
10.3718	0.554911	10.3718	0.559606
10.4145	0.547506	10.4145	0.542919
10.4573	0.541311	10.4573	0.525831
10.5	0.530255	10.5	0.509965
10.5427	0.505024	10.5427	0.492602
10.5862	0.49446	10.5862	0.474499
10.629	0.45487	10.629	0.457102
10.6717	0.439199	10.6717	0.438956
10.7145	0.42445	10.7145	0.42285
10.7573	0.427383	10.7573	0.405005
10.8008	0.412963	10.8008	0.388185
10.8435	0.40886	10.8435	0.37273
10.8863	0.383404	10.8863	0.357055
10.929	0.36484	10.929	0.340795
10.9718	0.346091	10.9718	0.324321
11.0145	0.340573	11.0145	0.310291
11.058	0.315548	11.058	0.295541
11.1007	0.301086	11.1007	0.280474
11.1435	0.291097	11.1435	0.267874
11.1862	0.290153	11.1862	0.25389
11.229	0.277517	11.229	0.240119
11.2725	0.27202	11.2725	0.228396
11.3153	0.272471	11.3153	0.21506
11.358	0.25764	11.358	0.202812
11.4008	0.23321	11.4008	0.191727
11.4435	0.219384	11.4435	0.18122
11.4863	0.21364	11.4863	0.170688
11.5297	0.198994	11.5297	0.161741
11.5725	0.206584	11.5725	0.153698
11.6152	0.206379	11.6152	0.146114
11.658	0.189723	11.658	0.138043
11.7007	0.150276	11.7007	0.130754
11.7442	0.150974	11.7442	0.12415
11.787	0.145415	11.787	0.117183
11.8298	0.141128	11.8298	0.109678
11.8725	0.123589	11.8725	0.103461
11.9153	0.133066	11.9153	0.0974887
11.958	0.124595	11.958	0.0918576
12.0015	0.114707	12.0015	0.0861061
12.0442	0.106092	12.0442	0.0813692
12.087	0.114359	12.087	0.0776556
12.1297	0.104677	12.1297	0.0733548
12.1725	0.08601	12.1725	0.0678184
12.216	0.0834049	12.216	0.0643617
12.2587	0.0926767	12.2587	0.0599515
12.3015	0.0953023	12.3015	0.0571903
12.3443	0.0800818	12.3443	0.0545878
12.387	0.0644921	12.387	0.0515461
12.4298	0.0628921	12.4298	0.0488041
12.4733	0.0677331	12.4733	0.0449143
12.516	0.0641434	12.516	0.0419957
12.5587	0.0515281	12.5587	0.0392747
12.6015	0.0463588	12.6015	0.0361813
12.6442	0.0481229	12.6442	0.0346144
12.6877	0.0491076	12.6877	0.031949
12.7305	0.0452512	12.7305	0.0296669
12.7733	0.0381332	12.7733	0.0267047
12.816	0.0341332	12.816	0.0242098
12.8588	0.0257025	12.8588	0.0227839
12.9023	0.0178256	12.9023	0.0212127
12.945	0.0122871	12.945	0.0193093
12.9878	0.0176205	12.9878	0.0179033
13.0305	0.0220922	13.0305	0.0163592
13.0732	0.0247999	13.0732	0.0138973
13.116	0.0230769	13.116	0.0119738
13.1595	0.0167179	13.1595	0.0103487
13.2022	0.010482	13.2022	0.00885329
13.245	0.00797946	13.245	0.00755326
13.2878	0.00722049	13.2878	0.00577449
13.3305	0.00681024	13.3305	0.004015
13.374	0.00962049	13.374	0.00244384
13.4168	0.00818459	13.4168	0.00189227
13.4595	0.00459486	13.4595	0.000547952
